# Supplementary material for: MWB_Analyzer: An Automated Embedded System for Real-Time Quantitative Analysis of Morphine Withdrawal Behaviors in Rodents
Source: Toxics. 2025 Jul 14;13(7):586. doi: 10.3390/toxics13070586 (PMC12298654; doi:10.3390/toxics13070586)
Supplement: Supplementary file 1 [file toxics-13-00586-s001.zip]

Archive with 1 entries (1 files):
- toxics-3673823-supplementary.pdf
